# Supplementary material for: Tripodal, Squaramide-Based Ion Pair Receptor for Effective Extraction of Sulfate Salt
Source: Molecules. 2021 May 7;26(9):2751. doi: 10.3390/molecules26092751 (PMC8125518; doi:10.3390/molecules26092751)
Supplement: Supplementary file 1 [file molecules-26-02751-s001.zip]

Archive with 1 entries (1 files):
- molecules-1210127-supplementary.pdf
